# Supplementary material for: Divergent Copies of a Cryptosporidium parvum-Specific Subtelomeric Gene
Source: Microorganisms. 2019 Sep 18;7(9):366. doi: 10.3390/microorganisms7090366 (PMC6780254; doi:10.3390/microorganisms7090366)
Supplement: Supplementary file 1 [file microorganisms-07-00366-s001.zip]

Archive with 3 entries (2 files):
- supplementary-final/
- supplementary-final/microorganisms-578516-tables.doc
- supplementary-final/supplementary-final.docx
